# Supplementary material for: Metal-Enhanced Fluorescence of Nanocomplexes
Source: Materials (Basel). 2026 Mar 22;19(6):1258. doi: 10.3390/ma19061258 (PMC13027601; doi:10.3390/ma19061258)
Supplement: Supplementary file 1 [file materials-19-01258-s001.zip]

Archive with 1 entries (1 files):
- materials-4198826-supplementary.pdf
